# Supplementary material for: Kinetic and physicochemical modeling of β-galactosidase from Rhynchophorus palmarum larvae
Source: PLoS One. 2026 Jul 22;21(7):e0354469. doi: 10.1371/journal.pone.0354469 (PMC13390822; doi:10.1371/journal.pone.0354469)
Supplement: S1 Table — (XLSX) [file pone.0354469.s001.xlsx]

## Sheet: Feuil1
		Activity=f(T)						Activity=f(pH)						Activity=f([oNPG])
T°C	E1	E2	E3	Mean value		pH	E1	E2	E3	Mean value		[S]	E1	E2	E3	Mean value
30	8.626	8.316	8.684	8.542		3.6	7.512	7.534	7.682	7.576		0	0	0	0	0
35	21.308	21.358	21.273	21.313		4	19.326	19.314	19.44	19.36		0.273	13.355	13.348	13.344	13.349
40	34.414	34.508	34.347	34.423		4.6	28.912	28.889	29.163	28.988		0.682	22.117	22.109	22.14	22.122
45	44.034	44.55	44.625	44.403		5	32.174	32.255	33.581	32.67		1.091	28.677	28.612	28.79	28.693
50	51.916	51.906	51.968	51.93		5.6	28.221	28.233	28.221	28.225		1.5	34.128	34.177	34.289	34.198
55	60.004	59.877	60.014	59.965		6	22.301	22.333	22.284	22.306		1.909	36.114	35.91	35.625	35.883
60	58.429	58.512	58.385	58.442		6.6	16.788	16.715	16.687	16.73		2.318	36.225	36.212	36.244	36.227
65	45.113	45.147	44.977	45.079		7	13.536	12.751	12.38	12.889
70	18.767	18.712	18.849	18.776		7.6	7.852	7.828	8.152	7.944
75	14.218	14.254	14.155	14.209		8	4.322	4.308	4.312	4.314
80	7.461	7.41	7.458	7.443
