# Supplementary material for: Kinetic and physicochemical modeling of β-galactosidase from Rhynchophorus palmarum larvae
Source: PLoS One. 2026 Jul 22;21(7):e0354469. doi: 10.1371/journal.pone.0354469 (PMC13390822; doi:10.1371/journal.pone.0354469)
Supplement: S2 Data — (XLSX) [file pone.0354469.s002.xlsx]

## Sheet: pH models
3	18.8664	CPMI	3	2.26825	MeM1	3	2.8774	MeM2	3.6	7.576	Exp
3.6	23.0119		3.6	7.46045		3.6	9.47158		4	19.36
4	26.0261		4	13.8654		4	17.5703		4.6	28.988
4.6	29.7698		4.6	24.0305		4.6	29.6629		5	32.67
5	30.482		5	27.9525		5	32.5597		5.6	28.225
5.6	27.0457		5.6	29.0089		5.6	28.0962		6	22.306
6	22.2477		6	26.7253		6	22.6826		6.6	16.73
6.6	14.3319		6.6	18.2588		6.6	16.4705		7	12.889
7	9.92693		7	11.0672		7	13.282		7.6	7.944
7.6	5.1944		7.6	3.74675		7.6	7.83751		8	4.314
8	3.08722		8	1.60411		8	4.38474

## Sheet: Temp models
CTMI			BM			WMM			AYM			Exp
290	0.829478		290	3.65863		290	3.27668		290	5.45873		303	8.542
303	9.13705		303	13.5949		303	10.5223		303	14.8569		308	21.313
308	18.4995		308	21.0578		308	16.0151		308	21.3125		313	34.423
313	29.2889		313	31.0047		313	23.9167		313	30.0759		318	44.403
318	39.9381		318	42.8098		318	34.7427		318	41.3507		323	51.93
323	48.6455		323	54.3442		323	47.9938		323	53.8635		328	59.965
328	53.3295		328	61.5093		328	59.7909		328	62.2814		333	58.442
333	51.5721		333	58.9698		333	60.6507		333	57.913		338	45.079
338	40.5479		338	43.5089		338	45.0636		338	41.2417		343	18.776
343	16.9343		343	19.9406		343	26.9994		343	24.0808		348	14.209
348	0		348	0		348	15.8665		348	12.802		353	7.443
353	0		353	0		353	9.46297		353	6.61756
