# Supplementary material for: Kinetic and physicochemical modeling of β-galactosidase from Rhynchophorus palmarum larvae
Source: PLoS One. 2026 Jul 22;21(7):e0354469. doi: 10.1371/journal.pone.0354469 (PMC13390822; doi:10.1371/journal.pone.0354469)
Supplement: S3 Data — (XLSX) [file pone.0354469.s003.xlsx]

## Sheet: Feuil1
C	V0	1/C	1/V0									V0/C	V0										C	C/V0
0	0
0.273	13.349	3.663	0.074912									48.8974	13.349										0.273	0.020451
0.682	22.122	1.46628	0.0452039									32.437	22.122										0.682	0.030829
1.091	28.693	0.91659	0.0348517									26.2997	28.693										1.091	0.0380232
1.5	34.198	0.666667	0.0292415									22.7987	34.198										1.5	0.0438622
1.909	35.883	0.523834	0.0278683									18.7968	35.883										1.909	0.0532007
2.318	36.227	0.431406	0.0276037									15.6286	36.227										2.318	0.0639854
		0																					0
		-3.663																					-0.273
		-1.46628																					-0.682
		-0.91659																					-1.091
		-0.666667																					-1.5
		-0.523834																					-1.909
		-0.431406																					-2.318
															V0=48,9 et Km=0,746		Eadie-Hofstee
																										V0=49,261 et Km=0,759 Hanes-Woolf
							V0=48,08 et Km=0,716		Lineweaver-Burk
